# Supplementary material for: Improved Framework for Tractography Reconstruction of the Optic Radiation
Source: PLoS One. 2015 Sep 16;10(9):e0137064. doi: 10.1371/journal.pone.0137064 (PMC4573981; doi:10.1371/journal.pone.0137064)
Supplement: S1 File — Optic radiation tractography-constructed template in both HARDI datasets. The OR obtained in each HARDI dataset was converted into a template. To do so, each individual track density image was aligned to the highest resolution sequence (HARDI A) and was normalized into MNI152 space at 1mm. The “S1 File” is composed by the OR reconstruction in both HARDI datasets in binarized masks. (ZIP) [file pone.0137064.s001.zip]

Archive with 3 entries (2 files):
- OR-TCT/
- OR-TCT/epi2template_HARDIA_OR.nii.gz
- OR-TCT/epi2template_HARDIB_OR.nii.gz
